# Supplementary material for: Probiotic of Lactiplantibacillus plantarum NWAFU-BIO-BS29 Isolated from Chinese Traditional Fermented Milk and Its Potential Therapeutic Applications Based on Gut Microbiota Regulation
Source: Foods. 2022 Nov 23;11(23):3766. doi: 10.3390/foods11233766 (PMC9738876; doi:10.3390/foods11233766)
Supplement: Supplementary file 1 [file foods-11-03766-s001.zip]

Archive with 1 entries (1 files):
- foods-2016983-supplementary.pdf
